# Supplementary material for: An open-source controller to build a dynamic light intensity setup
Source: Plant Methods. 2024 Feb 28;20:35. doi: 10.1186/s13007-024-01159-6 (PMC10902962; doi:10.1186/s13007-024-01159-6)
Supplement: Supplementary file 2 — Additional file 2. Normalized fluctuating light dataset. [file 13007_2024_1159_MOESM2_ESM.csv]

Time	Intensity (normalized)
11-2-2023 07:31:00	0.011207
11-2-2023 07:31:01	0.016032
11-2-2023 07:31:01	0.011813
11-2-2023 07:31:02	0.008243
11-2-2023 07:31:02	0.009983
11-2-2023 07:31:03	0.010816
11-2-2023 07:31:04	0.006249
11-2-2023 07:31:04	0.008628
11-2-2023 07:31:05	0.013332
11-2-2023 07:31:06	0.010721
11-2-2023 07:31:06	0.012103
11-2-2023 07:31:07	0.010816
11-2-2023 07:31:07	0.013685
11-2-2023 07:31:08	0.013938
11-2-2023 07:31:09	0.014714
11-2-2023 07:31:09	0.009625
11-2-2023 07:31:10	0.014134
11-2-2023 07:31:10	0.011302
11-2-2023 07:31:11	0.01001
11-2-2023 07:31:12	0.01426
11-2-2023 07:31:12	0.011623
11-2-2023 07:31:13	0.011428
11-2-2023 07:31:13	0.00895
11-2-2023 07:31:14	0.008211
11-2-2023 07:31:15	0.006824
11-2-2023 07:31:15	0.014487
11-2-2023 07:31:16	0.011787
11-2-2023 07:31:16	0.01233
11-2-2023 07:31:17	0.010268
11-2-2023 07:31:18	0.01513
11-2-2023 07:31:18	0.009303
11-2-2023 07:31:19	0.01088
11-2-2023 07:31:19	0.011333
11-2-2023 07:31:20	0.009498
11-2-2023 07:31:21	0.017741
11-2-2023 07:31:21	0.011397
11-2-2023 07:31:22	0.008886
11-2-2023 07:31:22	0.010785
11-2-2023 07:31:23	0.007826
11-2-2023 07:31:24	0.011977
11-2-2023 07:31:24	0.015874
11-2-2023 07:31:25	0.014619
11-2-2023 07:31:26	0.017129
11-2-2023 07:31:26	0.012462
11-2-2023 07:31:27	0.013685
11-2-2023 07:31:27	0.003929
11-2-2023 07:31:28	0.011012
11-2-2023 07:31:29	0.011592
11-2-2023 07:31:29	0.01262
11-2-2023 07:31:30	0.011397
11-2-2023 07:31:30	0.013395
11-2-2023 07:31:31	0.013648
11-2-2023 07:31:32	0.013232
11-2-2023 07:31:32	0.012235
11-2-2023 07:31:33	0.01069
11-2-2023 07:31:33	0.010526
11-2-2023 07:31:34	0.008886
11-2-2023 07:31:35	0.016612
11-2-2023 07:31:35	0.016032
11-2-2023 07:31:36	0.01484
11-2-2023 07:31:36	0.013522
11-2-2023 07:31:37	0.010627
11-2-2023 07:31:38	0.011523
11-2-2023 07:31:38	0.006118
11-2-2023 07:31:39	0.011655
11-2-2023 07:31:39	0.013685
11-2-2023 07:31:40	0.006666
11-2-2023 07:31:41	0.013938
11-2-2023 07:31:41	0.009403
11-2-2023 07:31:42	0.010595
11-2-2023 07:31:43	0.010368
11-2-2023 07:31:43	0.010848
11-2-2023 07:31:44	0.009466
11-2-2023 07:31:44	0.014455
11-2-2023 07:31:45	0.012298
11-2-2023 07:31:46	0.011787
11-2-2023 07:31:46	0.01349
11-2-2023 07:31:47	0.014039
11-2-2023 07:31:47	0.007795
11-2-2023 07:31:48	0.011623
11-2-2023 07:31:49	0.005764
11-2-2023 07:31:49	0.014519
11-2-2023 07:31:50	0.0104
11-2-2023 07:31:50	0.016549
11-2-2023 07:31:51	0.01349
11-2-2023 07:31:52	0.015906
11-2-2023 07:31:52	0.006861
11-2-2023 07:31:53	0.014165
11-2-2023 07:31:53	0.013844
11-2-2023 07:31:54	0.011233
11-2-2023 07:31:55	0.011233
11-2-2023 07:31:55	0.01436
11-2-2023 07:31:56	0.009693
11-2-2023 07:31:56	0.009593
11-2-2023 07:31:57	0.014329
11-2-2023 07:31:58	0.014487
11-2-2023 07:31:58	0.015294
11-2-2023 07:31:59	0.011623
11-2-2023 07:32:00	0.01378
11-2-2023 07:32:00	0.013553
11-2-2023 07:32:01	0.014682
11-2-2023 07:32:01	0.011977
11-2-2023 07:32:02	0.011106
11-2-2023 07:32:03	0.014455
11-2-2023 07:32:03	0.013295
11-2-2023 07:32:04	0.01455
11-2-2023 07:32:04	0.011977
11-2-2023 07:32:05	0.014455
11-2-2023 07:32:06	0.007694
11-2-2023 07:32:06	0.014297
11-2-2023 07:32:07	0.007019
11-2-2023 07:32:07	0.00934
11-2-2023 07:32:08	0.006856
11-2-2023 07:32:09	0.012878
11-2-2023 07:32:09	0.00953
11-2-2023 07:32:10	0.01185
11-2-2023 07:32:10	0.008306
11-2-2023 07:32:11	0.011302
11-2-2023 07:32:12	0.011012
11-2-2023 07:32:12	0.013332
11-2-2023 07:32:13	0.008886
11-2-2023 07:32:13	0.013137
11-2-2023 07:32:14	0.01571
11-2-2023 07:32:15	0.008274
11-2-2023 07:32:15	0.010015
11-2-2023 07:32:16	0.011945
11-2-2023 07:32:16	0.01098
11-2-2023 07:32:17	0.017129
11-2-2023 07:32:18	0.012878
11-2-2023 07:32:18	0.015004
11-2-2023 07:32:19	0.01204
11-2-2023 07:32:20	0.011945
11-2-2023 07:32:20	0.010078
11-2-2023 07:32:21	0.011012
11-2-2023 07:32:21	0.010331
11-2-2023 07:32:22	0.015842
11-2-2023 07:32:23	0.013812
11-2-2023 07:32:23	0.012267
11-2-2023 07:32:24	0.01175
11-2-2023 07:32:24	0.010627
11-2-2023 07:32:25	0.012752
11-2-2023 07:32:26	0.005991
11-2-2023 07:32:26	0.005896
11-2-2023 07:32:27	0.006471
11-2-2023 07:32:27	0.012878
11-2-2023 07:32:28	0.008823
11-2-2023 07:32:29	0.007309
11-2-2023 07:32:29	0.01571
11-2-2023 07:32:30	0.016581
11-2-2023 07:32:30	0.011138
11-2-2023 07:32:31	0.006471
11-2-2023 07:32:32	0.011012
11-2-2023 07:32:32	0.012462
11-2-2023 07:32:33	0.01513
11-2-2023 07:32:33	0.008401
11-2-2023 07:32:34	0.011043
11-2-2023 07:32:35	0.013585
11-2-2023 07:32:35	0.011491
11-2-2023 07:32:36	0.008338
11-2-2023 07:32:37	0.007795
11-2-2023 07:32:37	0.008274
11-2-2023 07:32:38	0.007758
11-2-2023 07:32:38	0.009625
11-2-2023 07:32:39	0.017546
11-2-2023 07:32:40	0.008501
11-2-2023 07:32:40	0.014777
11-2-2023 07:32:41	0.009271
11-2-2023 07:32:41	0.012652
11-2-2023 07:32:42	0.01233
11-2-2023 07:32:43	0.005569
11-2-2023 07:32:43	0.011138
11-2-2023 07:32:44	0.013232
11-2-2023 07:32:44	0.010526
11-2-2023 07:32:45	0.005474
11-2-2023 07:32:46	0.009756
11-2-2023 07:32:46	0.011687
11-2-2023 07:32:47	0.008079
11-2-2023 07:32:47	0.008659
11-2-2023 07:32:48	0.014935
11-2-2023 07:32:49	0.008628
11-2-2023 07:32:49	0.007536
11-2-2023 07:32:50	0.016934
11-2-2023 07:32:50	0.01494
11-2-2023 07:32:51	0.012298
11-2-2023 07:32:52	0.010337
11-2-2023 07:32:52	0.013717
11-2-2023 07:32:53	0.009498
11-2-2023 07:32:54	0.009915
11-2-2023 07:32:54	0.00847
11-2-2023 07:32:55	0.01117
11-2-2023 07:32:55	0.014392
11-2-2023 07:32:56	0.018157
11-2-2023 07:32:57	0.003834
11-2-2023 07:32:57	0.013364
11-2-2023 07:32:58	0.010848
11-2-2023 07:32:58	0.005379
11-2-2023 07:32:59	0.008886
11-2-2023 07:33:00	0.009018
11-2-2023 07:33:00	0.012008
11-2-2023 07:33:01	0.009403
11-2-2023 07:33:01	0.013749
11-2-2023 07:33:02	0.007599
11-2-2023 07:33:03	0.011302
11-2-2023 07:33:03	0.008048
11-2-2023 07:33:04	0.007404
11-2-2023 07:33:04	0.006698
11-2-2023 07:33:05	0.009271
11-2-2023 07:33:06	0.013295
11-2-2023 07:33:06	0.015194
11-2-2023 07:33:07	0.009978
11-2-2023 07:33:07	0.011813
11-2-2023 07:33:08	0.014904
11-2-2023 07:33:09	0.011687
11-2-2023 07:33:09	0.011397
11-2-2023 07:33:10	0.011977
11-2-2023 07:33:10	0.015937
11-2-2023 07:33:11	0.00876
11-2-2023 07:33:12	0.009145
11-2-2023 07:33:12	0.01378
11-2-2023 07:33:13	0.009561
11-2-2023 07:33:14	0.017482
11-2-2023 07:33:14	0.018801
11-2-2023 07:33:15	0.006508
11-2-2023 07:33:15	0.012298
11-2-2023 07:33:16	0.004736
11-2-2023 07:33:17	0.016127
11-2-2023 07:33:17	0.012203
11-2-2023 07:33:18	0.009756
11-2-2023 07:33:18	0.007795
11-2-2023 07:33:19	0.010885
11-2-2023 07:33:20	0.008918
11-2-2023 07:33:20	0.008823
11-2-2023 07:33:21	0.012135
11-2-2023 07:33:21	0.014165
11-2-2023 07:33:22	0.012973
11-2-2023 07:33:23	0.007436
11-2-2023 07:33:23	0.011075
11-2-2023 07:33:24	0.01185
11-2-2023 07:33:24	0.016227
11-2-2023 07:33:25	0.00982
11-2-2023 07:33:26	0.009145
11-2-2023 07:33:26	0.008243
11-2-2023 07:33:27	0.015969
11-2-2023 07:33:27	0.012683
11-2-2023 07:33:28	0.011491
11-2-2023 07:33:29	0.012784
11-2-2023 07:33:29	0.007694
11-2-2023 07:33:30	0.00953
11-2-2023 07:33:31	0.013617
11-2-2023 07:33:31	0.014007
11-2-2023 07:33:32	0.00924
11-2-2023 07:33:32	0.0132
11-2-2023 07:33:33	0.016032
11-2-2023 07:33:34	0.014519
11-2-2023 07:33:34	0.010753
11-2-2023 07:33:35	0.008691
11-2-2023 07:33:35	0.007373
11-2-2023 07:33:36	0.016549
11-2-2023 07:33:37	0.016095
11-2-2023 07:33:37	0.009851
11-2-2023 07:33:38	0.009851
11-2-2023 07:33:38	0.007984
11-2-2023 07:33:39	0.012135
11-2-2023 07:33:40	0.016385
11-2-2023 07:33:40	0.010885
11-2-2023 07:33:41	0.009661
11-2-2023 07:33:41	0.013585
11-2-2023 07:33:42	0.009788
11-2-2023 07:33:43	0.011138
11-2-2023 07:33:43	0.011813
11-2-2023 07:33:44	0.013232
11-2-2023 07:33:44	0.011075
11-2-2023 07:33:45	0.007436
11-2-2023 07:33:46	0.009113
11-2-2023 07:33:46	0.01011
11-2-2023 07:33:47	0.008048
11-2-2023 07:33:47	0.004314
11-2-2023 07:33:48	0.015231
11-2-2023 07:33:49	0.010948
11-2-2023 07:33:49	0.012135
11-2-2023 07:33:50	0.014614
11-2-2023 07:33:51	0.014292
11-2-2023 07:33:51	0.010463
11-2-2023 07:33:52	0.012815
11-2-2023 07:33:52	0.012815
11-2-2023 07:33:53	0.013717
11-2-2023 07:33:54	0.01146
11-2-2023 07:33:54	0.012683
11-2-2023 07:33:55	0.013263
11-2-2023 07:33:55	0.008338
11-2-2023 07:33:56	0.01291
11-2-2023 07:33:57	0.014165
11-2-2023 07:33:57	0.013037
11-2-2023 07:33:58	0.010368
11-2-2023 07:33:58	0.010558
11-2-2023 07:33:59	0.010948
11-2-2023 07:34:00	0.015162
11-2-2023 07:34:00	0.013042
11-2-2023 07:34:01	0.019249
11-2-2023 07:34:01	0.006376
11-2-2023 07:34:02	0.013105
11-2-2023 07:34:03	0.008918
11-2-2023 07:34:03	0.009725
11-2-2023 07:34:04	0.009756
11-2-2023 07:34:04	0.00876
11-2-2023 07:34:05	0.009593
11-2-2023 07:34:06	0.015035
11-2-2023 07:34:06	0.008986
11-2-2023 07:34:07	0.009915
11-2-2023 07:34:08	0.01513
11-2-2023 07:34:08	0.011365
11-2-2023 07:34:09	0.017609
11-2-2023 07:34:09	0.011365
11-2-2023 07:34:10	0.01204
11-2-2023 07:34:11	0.014777
11-2-2023 07:34:11	0.012752
11-2-2023 07:34:12	0.004346
11-2-2023 07:34:12	0.01233
11-2-2023 07:34:13	0.008338
11-2-2023 07:34:14	0.009593
11-2-2023 07:34:14	0.011365
11-2-2023 07:34:15	0.011397
11-2-2023 07:34:15	0.017129
11-2-2023 07:34:16	0.014582
11-2-2023 07:34:17	0.012298
11-2-2023 07:34:17	0.011428
11-2-2023 07:34:18	0.006571
11-2-2023 07:34:18	0.016354
11-2-2023 07:34:19	0.011233
11-2-2023 07:34:20	0.015262
11-2-2023 07:34:20	0.013005
11-2-2023 07:34:21	0.01407
11-2-2023 07:34:21	0.005827
11-2-2023 07:34:22	0.014007
11-2-2023 07:34:23	0.007726
11-2-2023 07:34:23	0.008116
11-2-2023 07:34:24	0.013169
11-2-2023 07:34:25	0.01407
11-2-2023 07:34:25	0.015004
11-2-2023 07:34:26	0.00905
11-2-2023 07:34:26	0.018833
11-2-2023 07:34:27	0.009883
11-2-2023 07:34:28	0.010816
11-2-2023 07:34:28	0.015679
11-2-2023 07:34:29	0.016259
11-2-2023 07:34:29	0.01204
11-2-2023 07:34:30	0.009851
11-2-2023 07:34:31	0.009113
11-2-2023 07:34:31	0.009725
11-2-2023 07:34:32	0.007795
11-2-2023 07:34:32	0.016839
11-2-2023 07:34:33	0.008243
11-2-2023 07:34:34	0.010495
11-2-2023 07:34:34	0.009466
11-2-2023 07:34:35	0.01127
11-2-2023 07:34:35	0.004377
11-2-2023 07:34:36	0.008728
11-2-2023 07:34:37	0.013459
11-2-2023 07:34:37	0.010431
11-2-2023 07:34:38	0.010236
11-2-2023 07:34:38	0.008048
11-2-2023 07:34:39	0.008016
11-2-2023 07:34:40	0.012362
11-2-2023 07:34:40	0.015489
11-2-2023 07:34:41	0.012557
11-2-2023 07:34:41	0.011528
11-2-2023 07:34:42	0.007858
11-2-2023 07:34:43	0.007826
11-2-2023 07:34:43	0.006603
11-2-2023 07:34:44	0.014714
11-2-2023 07:34:45	0.007536
11-2-2023 07:34:45	0.016612
11-2-2023 07:34:46	0.009946
11-2-2023 07:34:46	0.01088
11-2-2023 07:34:47	0.01484
11-2-2023 07:34:48	0.010236
11-2-2023 07:34:48	0.01117
11-2-2023 07:34:49	0.008243
11-2-2023 07:34:49	0.009946
11-2-2023 07:34:50	0.010305
11-2-2023 07:34:51	0.011012
11-2-2023 07:34:51	0.004319
11-2-2023 07:34:52	0.011913
11-2-2023 07:34:52	0.01484
11-2-2023 07:34:53	0.014165
11-2-2023 07:34:54	0.012493
11-2-2023 07:34:54	0.005891
11-2-2023 07:34:55	0.013327
11-2-2023 07:34:55	0.013105
11-2-2023 07:34:56	0.008533
11-2-2023 07:34:57	0.013169
11-2-2023 07:34:57	0.017514
11-2-2023 07:34:58	0.019766
11-2-2023 07:34:58	0.00953
11-2-2023 07:34:59	0.014519
11-2-2023 07:35:00	0.007178
11-2-2023 07:35:00	0.009403
11-2-2023 07:35:01	0.01088
11-2-2023 07:35:02	0.006698
11-2-2023 07:35:02	0.013585
11-2-2023 07:35:03	0.012008
11-2-2023 07:35:03	0.010173
11-2-2023 07:35:04	0.01156
11-2-2023 07:35:05	0.009946
11-2-2023 07:35:05	0.019223
11-2-2023 07:35:06	0.011397
11-2-2023 07:35:06	0.010948
11-2-2023 07:35:07	0.007536
11-2-2023 07:35:08	0.007631
11-2-2023 07:35:08	0.013459
11-2-2023 07:35:09	0.0131
11-2-2023 07:35:09	0.018284
11-2-2023 07:35:10	0.009208
11-2-2023 07:35:11	0.019829
11-2-2023 07:35:11	0.008981
11-2-2023 07:35:12	0.013427
11-2-2023 07:35:12	0.010785
11-2-2023 07:35:13	0.013648
11-2-2023 07:35:14	0.013812
11-2-2023 07:35:14	0.013105
11-2-2023 07:35:15	0.009883
11-2-2023 07:35:15	0.007953
11-2-2023 07:35:16	0.015325
11-2-2023 07:35:17	0.006054
11-2-2023 07:35:17	0.014165
11-2-2023 07:35:18	0.010848
11-2-2023 07:35:19	0.005216
11-2-2023 07:35:19	0.012103
11-2-2023 07:35:20	0.016549
11-2-2023 07:35:20	0.016776
11-2-2023 07:35:21	0.008886
11-2-2023 07:35:22	0.010173
11-2-2023 07:35:22	0.004251
11-2-2023 07:35:23	0.009788
11-2-2023 07:35:23	0.001804
11-2-2023 07:35:24	0.008628
11-2-2023 07:35:25	0.010337
11-2-2023 07:35:25	0.011882
11-2-2023 07:35:26	0.014872
11-2-2023 07:35:26	0.009788
11-2-2023 07:35:27	0.009788
11-2-2023 07:35:28	0.010141
11-2-2023 07:35:28	0.015584
11-2-2023 07:35:29	0.009661
11-2-2023 07:35:29	0.015262
11-2-2023 07:35:30	0.013074
11-2-2023 07:35:31	0.014614
11-2-2023 07:35:31	0.006503
11-2-2023 07:35:32	0.008628
11-2-2023 07:35:32	0.01262
11-2-2023 07:35:33	0.016644
11-2-2023 07:35:34	0.010368
11-2-2023 07:35:34	0.006149
11-2-2023 07:35:35	0.011075
11-2-2023 07:35:36	0.011138
11-2-2023 07:35:36	0.016776
11-2-2023 07:35:37	0.012815
11-2-2023 07:35:37	0.016164
11-2-2023 07:35:38	0.015162
11-2-2023 07:35:39	0.015616
11-2-2023 07:35:39	0.014297
11-2-2023 07:35:40	0.011302
11-2-2023 07:35:40	0.006824
11-2-2023 07:35:41	0.015389
11-2-2023 07:35:42	0.014935
11-2-2023 07:35:42	0.015194
11-2-2023 07:35:43	0.011818
11-2-2023 07:35:43	0.011623
11-2-2023 07:35:44	0.015099
11-2-2023 07:35:45	0.009725
11-2-2023 07:35:45	0.012462
11-2-2023 07:35:46	0.012942
11-2-2023 07:35:46	0.010658
11-2-2023 07:35:47	0.009756
11-2-2023 07:35:48	0.010273
11-2-2023 07:35:48	0.015742
11-2-2023 07:35:49	0.015679
11-2-2023 07:35:49	0.010173
11-2-2023 07:35:50	0.015035
11-2-2023 07:35:51	0.008986
11-2-2023 07:35:51	0.007795
11-2-2023 07:35:52	0.014714
11-2-2023 07:35:52	0.00982
11-2-2023 07:35:53	0.018221
11-2-2023 07:35:54	0.012298
11-2-2023 07:35:54	0.017672
11-2-2023 07:35:55	0.013422
11-2-2023 07:35:56	0.009435
11-2-2023 07:35:56	0.011718
11-2-2023 07:35:57	0.006439
11-2-2023 07:35:57	0.01175
11-2-2023 07:35:58	0.012815
11-2-2023 07:35:59	0.011075
11-2-2023 07:35:59	0.010205
11-2-2023 07:36:00	0.014039
11-2-2023 07:36:00	0.013074
11-2-2023 07:36:01	0.01011
11-2-2023 07:36:02	0.013042
11-2-2023 07:36:02	0.013812
11-2-2023 07:36:03	0.012172
11-2-2023 07:36:03	0.003639
11-2-2023 07:36:04	0.014455
11-2-2023 07:36:05	0.008116
11-2-2023 07:36:05	0.011012
11-2-2023 07:36:06	0.008565
11-2-2023 07:36:06	0.006534
11-2-2023 07:36:07	0.006893
11-2-2023 07:36:08	0.011043
11-2-2023 07:36:08	0.010848
11-2-2023 07:36:09	0.009593
11-2-2023 07:36:09	0.01088
11-2-2023 07:36:10	0.00895
11-2-2023 07:36:11	0.01513
11-2-2023 07:36:11	0.013232
11-2-2023 07:36:12	0.013522
11-2-2023 07:36:13	0.011813
11-2-2023 07:36:13	0.014872
11-2-2023 07:36:14	0.013263
11-2-2023 07:36:14	0.008628
11-2-2023 07:36:15	0.006212
11-2-2023 07:36:16	0.008148
11-2-2023 07:36:16	0.013685
11-2-2023 07:36:17	0.009661
11-2-2023 07:36:17	0.009113
11-2-2023 07:36:18	0.013459
11-2-2023 07:36:19	0.008243
11-2-2023 07:36:19	0.009466
11-2-2023 07:36:20	0.019898
11-2-2023 07:36:20	0.011201
11-2-2023 07:36:21	0.007599
11-2-2023 07:36:22	0.008116
11-2-2023 07:36:22	0.008628
11-2-2023 07:36:23	0.012557
11-2-2023 07:36:23	0.011075
11-2-2023 07:36:24	0.014007
11-2-2023 07:36:25	0.012942
11-2-2023 07:36:25	0.019249
11-2-2023 07:36:26	0.017256
11-2-2023 07:36:26	0.008696
11-2-2023 07:36:27	0.009371
11-2-2023 07:36:28	0.013395
11-2-2023 07:36:28	0.013585
11-2-2023 07:36:29	0.01088
11-2-2023 07:36:29	0.013648
11-2-2023 07:36:30	0.011397
11-2-2023 07:36:31	0.010721
11-2-2023 07:36:31	0.012172
11-2-2023 07:36:32	0.010173
11-2-2023 07:36:33	0.009693
11-2-2023 07:36:33	0.012815
11-2-2023 07:36:34	0.007663
11-2-2023 07:36:34	0.015484
11-2-2023 07:36:35	0.010785
11-2-2023 07:36:36	0.012362
11-2-2023 07:36:36	0.009176
11-2-2023 07:36:37	0.010141
11-2-2023 07:36:37	0.019286
11-2-2023 07:36:38	0.01233
11-2-2023 07:36:39	0.010816
11-2-2023 07:36:39	0.014102
11-2-2023 07:36:40	0.010721
11-2-2023 07:36:40	0.01069
11-2-2023 07:36:41	0.01619
11-2-2023 07:36:42	0.009593
11-2-2023 07:36:42	0.010495
11-2-2023 07:36:43	0.012393
11-2-2023 07:36:43	0.009271
11-2-2023 07:36:44	0.012973
11-2-2023 07:36:45	0.015484
11-2-2023 07:36:45	0.006439
11-2-2023 07:36:46	0.005474
11-2-2023 07:36:46	0.013812
11-2-2023 07:36:47	0.008369
11-2-2023 07:36:48	0.012752
11-2-2023 07:36:48	0.008691
11-2-2023 07:36:49	0.01185
11-2-2023 07:36:50	0.013395
11-2-2023 07:36:50	0.012683
11-2-2023 07:36:51	0.010368
11-2-2023 07:36:51	0.008628
11-2-2023 07:36:52	0.009018
11-2-2023 07:36:53	0.011913
11-2-2023 07:36:53	0.012815
11-2-2023 07:36:54	0.007953
11-2-2023 07:36:54	0.015357
11-2-2023 07:36:55	0.009561
11-2-2023 07:36:56	0.01243
11-2-2023 07:36:56	0.018416
11-2-2023 07:36:57	0.013295
11-2-2023 07:36:57	0.010015
11-2-2023 07:36:58	0.014039
11-2-2023 07:36:59	0.011882
11-2-2023 07:36:59	0.014424
11-2-2023 07:37:00	0.012525
11-2-2023 07:37:00	0.010015
11-2-2023 07:37:01	0.00934
11-2-2023 07:37:02	0.007341
11-2-2023 07:37:02	0.009851
11-2-2023 07:37:03	0.009983
11-2-2023 07:37:03	0.015162
11-2-2023 07:37:04	0.013975
11-2-2023 07:37:05	0.007568
11-2-2023 07:37:05	0.014455
11-2-2023 07:37:06	0.013042
11-2-2023 07:37:07	0.005986
11-2-2023 07:37:07	0.016322
11-2-2023 07:37:08	0.013169
11-2-2023 07:37:08	0.009756
11-2-2023 07:37:09	0.014007
11-2-2023 07:37:10	0.008565
11-2-2023 07:37:10	0.007436
11-2-2023 07:37:11	0.012557
11-2-2023 07:37:11	0.007151
11-2-2023 07:37:12	0.011818
11-2-2023 07:37:13	0.008791
11-2-2023 07:37:13	0.010595
11-2-2023 07:37:14	0.013137
11-2-2023 07:37:14	0.014455
11-2-2023 07:37:15	0.009435
11-2-2023 07:37:16	0.008533
11-2-2023 07:37:16	0.01098
11-2-2023 07:37:17	0.004314
11-2-2023 07:37:17	0.007663
11-2-2023 07:37:18	0.008438
11-2-2023 07:37:19	0.011882
11-2-2023 07:37:19	0.007468
11-2-2023 07:37:20	0.006698
11-2-2023 07:37:20	0.007051
11-2-2023 07:37:21	0.01185
11-2-2023 07:37:22	0.009498
11-2-2023 07:37:22	0.009851
11-2-2023 07:37:23	0.012008
11-2-2023 07:37:23	0.01011
11-2-2023 07:37:24	0.018479
11-2-2023 07:37:25	0.01011
11-2-2023 07:37:25	0.009625
11-2-2023 07:37:26	0.007921
11-2-2023 07:37:27	0.008728
11-2-2023 07:37:27	0.009081
11-2-2023 07:37:28	0.010495
11-2-2023 07:37:28	0.013042
11-2-2023 07:37:29	0.012784
11-2-2023 07:37:30	0.010173
11-2-2023 07:37:30	0.012525
11-2-2023 07:37:31	0.007183
11-2-2023 07:37:31	0.006793
11-2-2023 07:37:32	0.017899
11-2-2023 07:37:33	0.010368
11-2-2023 07:37:33	0.014197
11-2-2023 07:37:34	0.012784
11-2-2023 07:37:34	0.010078
11-2-2023 07:37:35	0.012588
11-2-2023 07:37:36	0.013975
11-2-2023 07:37:36	0.006313
11-2-2023 07:37:37	0.0132
11-2-2023 07:37:37	0.01455
11-2-2023 07:37:38	0.008696
11-2-2023 07:37:39	0.009788
11-2-2023 07:37:39	0.012815
11-2-2023 07:37:40	0.013137
11-2-2023 07:37:40	0.010563
11-2-2023 07:37:41	0.011687
11-2-2023 07:37:42	0.007858
11-2-2023 07:37:42	0.015842
11-2-2023 07:37:43	0.015262
11-2-2023 07:37:44	0.011945
11-2-2023 07:37:44	0.011782
11-2-2023 07:37:45	0.013875
11-2-2023 07:37:45	0.009498
11-2-2023 07:37:46	0.011592
11-2-2023 07:37:47	0.012683
11-2-2023 07:37:47	0.008048
11-2-2023 07:37:48	0.011687
11-2-2023 07:37:48	0.007599
11-2-2023 07:37:49	0.01426
11-2-2023 07:37:50	0.00963
11-2-2023 07:37:50	0.021185
11-2-2023 07:37:51	0.015584
11-2-2023 07:37:51	0.014582
11-2-2023 07:37:52	0.007309
11-2-2023 07:37:53	0.01088
11-2-2023 07:37:53	0.007984
11-2-2023 07:37:54	0.009851
11-2-2023 07:37:54	0.012815
11-2-2023 07:37:55	0.01291
11-2-2023 07:37:56	0.00982
11-2-2023 07:37:56	0.023531
11-2-2023 07:37:57	0.016454
11-2-2023 07:37:57	0.007795
11-2-2023 07:37:58	0.017419
11-2-2023 07:37:59	0.014297
11-2-2023 07:37:59	0.013685
11-2-2023 07:38:00	0.008369
11-2-2023 07:38:01	0.010337
11-2-2023 07:38:01	0.010046
11-2-2023 07:38:02	0.014165
11-2-2023 07:38:02	0.011818
11-2-2023 07:38:03	0.02302
11-2-2023 07:38:04	0.010268
11-2-2023 07:38:04	0.008659
11-2-2023 07:38:05	0.010627
11-2-2023 07:38:05	0.014619
11-2-2023 07:38:06	0.01069
11-2-2023 07:38:07	0.014682
11-2-2023 07:38:07	0.006729
11-2-2023 07:38:08	0.013074
11-2-2023 07:38:08	0.013232
11-2-2023 07:38:09	0.012847
11-2-2023 07:38:10	0.011787
11-2-2023 07:38:10	0.01291
11-2-2023 07:38:11	0.011043
11-2-2023 07:38:11	0.01146
11-2-2023 07:38:12	0.01069
11-2-2023 07:38:13	0.015584
11-2-2023 07:38:13	0.008048
11-2-2023 07:38:14	0.012784
11-2-2023 07:38:14	0.010595
11-2-2023 07:38:15	0.008406
11-2-2023 07:38:16	0.008791
11-2-2023 07:38:16	0.004799
11-2-2023 07:38:17	0.001967
11-2-2023 07:38:17	0.009435
11-2-2023 07:38:18	0.008148
11-2-2023 07:38:19	0.012172
11-2-2023 07:38:19	0.005601
11-2-2023 07:38:20	0.014039
11-2-2023 07:38:21	0.014809
11-2-2023 07:38:21	0.009371
11-2-2023 07:38:22	0.01542
11-2-2023 07:38:22	0.01117
11-2-2023 07:38:23	0.011302
11-2-2023 07:38:24	0.007921
11-2-2023 07:38:24	0.016159
11-2-2023 07:38:25	0.009983
11-2-2023 07:38:25	0.008211
11-2-2023 07:38:26	0.007436
11-2-2023 07:38:27	0.006893
11-2-2023 07:38:27	0.009403
11-2-2023 07:38:28	0.008369
11-2-2023 07:38:28	0.013332
11-2-2023 07:38:29	0.011718
11-2-2023 07:38:30	0.006276
11-2-2023 07:38:30	0.013169
11-2-2023 07:38:31	0.012425
11-2-2023 07:38:31	0.012425
11-2-2023 07:38:32	0.00934
11-2-2023 07:38:33	0.013232
11-2-2023 07:38:33	0.013042
11-2-2023 07:38:34	0.012172
11-2-2023 07:38:34	0.013717
11-2-2023 07:38:35	0.009271
11-2-2023 07:38:36	0.013105
11-2-2023 07:38:36	0.010337
11-2-2023 07:38:37	0.016322
11-2-2023 07:38:38	0.01088
11-2-2023 07:38:38	0.010337
11-2-2023 07:38:39	0.015162
11-2-2023 07:38:39	0.015389
11-2-2023 07:38:40	0.009915
11-2-2023 07:38:41	0.011718
11-2-2023 07:38:41	0.012878
11-2-2023 07:38:42	0.009145
11-2-2023 07:38:42	0.009113
11-2-2023 07:38:43	0.012008
11-2-2023 07:38:44	0.013907
11-2-2023 07:38:44	0.011977
11-2-2023 07:38:45	0.010948
11-2-2023 07:38:45	0.01301
11-2-2023 07:38:46	0.014039
11-2-2023 07:38:47	0.01214
11-2-2023 07:38:47	0.011106
11-2-2023 07:38:48	0.011913
11-2-2023 07:38:48	0.010848
11-2-2023 07:38:49	0.010658
11-2-2023 07:38:50	0.01484
11-2-2023 07:38:50	0.013585
11-2-2023 07:38:51	0.018448
11-2-2023 07:38:51	0.010495
11-2-2023 07:38:52	0.017899
11-2-2023 07:38:53	0.007468
11-2-2023 07:38:53	0.017097
11-2-2023 07:38:54	0.010431
11-2-2023 07:38:55	0.014392
11-2-2023 07:38:55	0.01127
11-2-2023 07:38:56	0.013685
11-2-2023 07:38:56	0.01069
11-2-2023 07:38:57	0.013395
11-2-2023 07:38:58	0.013395
11-2-2023 07:38:58	0.010015
11-2-2023 07:38:59	0.008628
11-2-2023 07:38:59	0.011813
11-2-2023 07:39:00	0.011175
11-2-2023 07:39:01	0.014777
11-2-2023 07:39:01	0.008148
11-2-2023 07:39:02	0.015647
11-2-2023 07:39:02	0.005891
11-2-2023 07:39:03	0.009271
11-2-2023 07:39:04	0.006856
11-2-2023 07:39:04	0.010885
11-2-2023 07:39:05	0.009725
11-2-2023 07:39:05	0.015584
11-2-2023 07:39:06	0.009371
11-2-2023 07:39:07	0.00818
11-2-2023 07:39:07	0.011623
11-2-2023 07:39:08	0.016486
11-2-2023 07:39:08	0.009176
11-2-2023 07:39:09	0.012557
11-2-2023 07:39:10	0.007373
11-2-2023 07:39:10	0.00953
11-2-2023 07:39:11	0.01291
11-2-2023 07:39:11	0.01185
11-2-2023 07:39:12	0.007473
11-2-2023 07:39:13	0.014039
11-2-2023 07:39:13	0.012462
11-2-2023 07:39:14	0.009661
11-2-2023 07:39:15	0.011913
11-2-2023 07:39:15	0.00789
11-2-2023 07:39:16	0.01455
11-2-2023 07:39:16	0.007568
11-2-2023 07:39:17	0.008886
11-2-2023 07:39:18	0.01204
11-2-2023 07:39:18	0.007694
11-2-2023 07:39:19	0.013427
11-2-2023 07:39:19	0.005247
11-2-2023 07:39:20	0.012588
11-2-2023 07:39:21	0.011138
11-2-2023 07:39:21	0.013585
11-2-2023 07:39:22	0.011012
11-2-2023 07:39:22	0.016871
11-2-2023 07:39:23	0.014872
11-2-2023 07:39:24	0.007599
11-2-2023 07:39:24	0.015294
11-2-2023 07:39:25	0.012557
11-2-2023 07:39:25	0.009851
11-2-2023 07:39:26	0.013553
11-2-2023 07:39:27	0.010078
11-2-2023 07:39:27	0.012462
11-2-2023 07:39:28	0.006249
11-2-2023 07:39:28	0.009208
11-2-2023 07:39:29	0.007536
11-2-2023 07:39:30	0.011043
11-2-2023 07:39:30	0.005859
11-2-2023 07:39:31	0.006698
11-2-2023 07:39:32	0.00876
11-2-2023 07:39:32	0.011397
11-2-2023 07:39:33	0.010495
11-2-2023 07:39:33	0.01407
11-2-2023 07:39:34	0.00924
11-2-2023 07:39:35	0.007341
11-2-2023 07:39:35	0.007146
11-2-2023 07:39:36	0.009883
11-2-2023 07:39:36	0.013685
11-2-2023 07:39:37	0.010141
11-2-2023 07:39:38	0.007183
11-2-2023 07:39:38	0.012462
11-2-2023 07:39:39	0.012942
11-2-2023 07:39:39	0.009403
11-2-2023 07:39:40	0.014424
11-2-2023 07:39:41	0.008628
11-2-2023 07:39:41	0.011528
11-2-2023 07:39:42	0.016776
11-2-2023 07:39:42	0.010078
11-2-2023 07:39:43	0.00953
11-2-2023 07:39:44	0.010337
11-2-2023 07:39:44	0.010627
11-2-2023 07:39:45	0.008981
11-2-2023 07:39:45	0.013749
11-2-2023 07:39:46	0.007019
11-2-2023 07:39:47	0.010495
11-2-2023 07:39:47	0.014487
11-2-2023 07:39:48	0.011207
11-2-2023 07:39:49	0.01156
11-2-2023 07:39:49	0.012493
11-2-2023 07:39:50	0.009915
11-2-2023 07:39:50	0.013169
11-2-2023 07:39:51	0.009145
11-2-2023 07:39:52	0.015067
11-2-2023 07:39:52	0.009498
11-2-2023 07:39:53	0.001967
11-2-2023 07:39:53	0.006503
11-2-2023 07:39:54	0.008533
11-2-2023 07:39:55	0.018157
11-2-2023 07:39:55	0.007631
11-2-2023 07:39:56	0.006956
11-2-2023 07:39:56	0.01146
11-2-2023 07:39:57	0.013459
11-2-2023 07:39:58	0.016417
11-2-2023 07:39:58	0.013005
11-2-2023 07:39:59	0.010368
11-2-2023 07:39:59	0.012267
11-2-2023 07:40:00	0.016871
11-2-2023 07:40:01	0.007051
11-2-2023 07:40:01	0.013427
11-2-2023 07:40:02	0.007278
11-2-2023 07:40:02	0.007114
11-2-2023 07:40:03	0.015774
11-2-2023 07:40:04	0.012362
11-2-2023 07:40:04	0.010627
11-2-2023 07:40:05	0.013169
11-2-2023 07:40:05	0.010015
11-2-2023 07:40:06	0.015874
11-2-2023 07:40:07	0.015774
11-2-2023 07:40:07	0.011592
11-2-2023 07:40:08	0.010273
11-2-2023 07:40:09	0.007309
11-2-2023 07:40:09	0.007694
11-2-2023 07:40:10	0.012072
11-2-2023 07:40:10	0.018284
11-2-2023 07:40:11	0.014487
11-2-2023 07:40:12	0.007758
11-2-2023 07:40:12	0.011075
11-2-2023 07:40:13	0.01407
11-2-2023 07:40:13	0.011428
11-2-2023 07:40:14	0.007826
11-2-2023 07:40:15	0.009661
11-2-2023 07:40:15	0.013074
11-2-2023 07:40:16	0.016644
11-2-2023 07:40:16	0.013553
11-2-2023 07:40:17	0.013648
11-2-2023 07:40:18	0.01156
11-2-2023 07:40:18	0.014229
11-2-2023 07:40:19	0.011175
11-2-2023 07:40:19	0.014165
11-2-2023 07:40:20	0.013812
11-2-2023 07:40:21	0.014134
11-2-2023 07:40:21	0.010463
11-2-2023 07:40:22	0.010816
11-2-2023 07:40:22	0.012425
11-2-2023 07:40:23	0.00953
11-2-2023 07:40:24	0.011012
11-2-2023 07:40:24	0.016385
11-2-2023 07:40:25	0.011138
11-2-2023 07:40:26	0.006988
11-2-2023 07:40:26	0.01494
11-2-2023 07:40:27	0.00953
11-2-2023 07:40:27	0.014455
11-2-2023 07:40:28	0.01214
11-2-2023 07:40:29	0.012172
11-2-2023 07:40:29	0.015325
11-2-2023 07:40:30	0.008533
11-2-2023 07:40:30	0.013522
11-2-2023 07:40:31	0.012784
11-2-2023 07:40:32	0.014777
11-2-2023 07:40:32	0.012172
11-2-2023 07:40:33	0.010658
11-2-2023 07:40:33	0.008501
11-2-2023 07:40:34	0.013332
11-2-2023 07:40:35	0.008855
11-2-2023 07:40:35	0.008533
11-2-2023 07:40:36	0.013617
11-2-2023 07:40:36	0.013685
11-2-2023 07:40:37	0.013617
11-2-2023 07:40:38	0.011818
11-2-2023 07:40:38	0.01397
11-2-2023 07:40:39	0.008728
11-2-2023 07:40:39	0.014039
11-2-2023 07:40:40	0.006281
11-2-2023 07:40:41	0.013522
11-2-2023 07:40:41	0.005474
11-2-2023 07:40:42	0.00924
11-2-2023 07:40:43	0.011106
11-2-2023 07:40:43	0.015194
11-2-2023 07:40:44	0.016581
11-2-2023 07:40:44	0.013844
11-2-2023 07:40:45	0.006054
11-2-2023 07:40:46	0.007953
11-2-2023 07:40:46	0.01127
11-2-2023 07:40:47	0.014329
11-2-2023 07:40:47	0.00876
11-2-2023 07:40:48	0.007278
11-2-2023 07:40:49	0.009271
11-2-2023 07:40:49	0.01127
11-2-2023 07:40:50	0.010236
11-2-2023 07:40:50	0.011592
11-2-2023 07:40:51	0.016417
11-2-2023 07:40:52	0.013232
11-2-2023 07:40:52	0.012235
11-2-2023 07:40:53	0.007599
11-2-2023 07:40:53	0.014904
11-2-2023 07:40:54	0.016032
11-2-2023 07:40:55	0.016739
11-2-2023 07:40:55	0.01494
11-2-2023 07:40:56	0.00818
11-2-2023 07:40:56	0.005184
11-2-2023 07:40:57	0.018448
11-2-2023 07:40:58	0.007984
11-2-2023 07:40:58	0.011977
11-2-2023 07:40:59	0.007631
11-2-2023 07:40:59	0.017387
11-2-2023 07:41:00	0.008823
11-2-2023 07:41:01	0.011718
11-2-2023 07:41:01	0.013844
11-2-2023 07:41:02	0.018416
11-2-2023 07:41:03	0.013074
11-2-2023 07:41:03	0.013074
11-2-2023 07:41:04	0.009208
11-2-2023 07:41:04	0.013037
11-2-2023 07:41:05	0.009303
11-2-2023 07:41:06	0.01291
11-2-2023 07:41:06	0.012973
11-2-2023 07:41:07	0.01494
11-2-2023 07:41:07	0.016095
11-2-2023 07:41:08	0.011428
11-2-2023 07:41:09	0.005506
11-2-2023 07:41:09	0.014487
11-2-2023 07:41:10	0.012462
11-2-2023 07:41:10	0.009725
11-2-2023 07:41:11	0.008406
11-2-2023 07:41:12	0.012683
11-2-2023 07:41:12	0.012008
11-2-2023 07:41:13	0.010431
11-2-2023 07:41:13	0.011528
11-2-2023 07:41:14	0.014102
11-2-2023 07:41:15	0.001899
11-2-2023 07:41:15	0.010816
11-2-2023 07:41:16	0.012172
11-2-2023 07:41:16	0.006534
11-2-2023 07:41:17	0.008116
11-2-2023 07:41:18	0.00818
11-2-2023 07:41:18	0.016227
11-2-2023 07:41:19	0.009435
11-2-2023 07:41:20	0.010368
11-2-2023 07:41:20	0.011491
11-2-2023 07:41:21	0.011333
11-2-2023 07:41:21	0.016064
11-2-2023 07:41:22	0.016322
11-2-2023 07:41:23	0.009561
11-2-2023 07:41:23	0.01378
11-2-2023 07:41:24	0.014972
11-2-2023 07:41:24	0.005184
11-2-2023 07:41:25	0.012108
11-2-2023 07:41:26	0.014904
11-2-2023 07:41:26	0.012683
11-2-2023 07:41:27	0.011945
11-2-2023 07:41:27	0.009788
11-2-2023 07:41:28	0.007404
11-2-2023 07:41:29	0.014614
11-2-2023 07:41:29	0.008728
11-2-2023 07:41:30	0.011365
11-2-2023 07:41:30	0.013074
11-2-2023 07:41:31	0.007373
11-2-2023 07:41:32	0.010753
11-2-2023 07:41:32	0.010721
11-2-2023 07:41:33	0.008211
11-2-2023 07:41:33	0.01436
11-2-2023 07:41:34	0.01484
11-2-2023 07:41:35	0.01436
11-2-2023 07:41:35	0.011687
11-2-2023 07:41:36	0.015552
11-2-2023 07:41:37	0.015194
11-2-2023 07:41:37	0.011201
11-2-2023 07:41:38	0.013137
11-2-2023 07:41:38	0.012235
11-2-2023 07:41:39	0.014297
11-2-2023 07:41:40	0.01175
11-2-2023 07:41:40	0.007051
11-2-2023 07:41:41	0.014424
11-2-2023 07:41:41	0.015874
11-2-2023 07:41:42	0.013427
11-2-2023 07:41:43	0.012362
11-2-2023 07:41:43	0.011043
11-2-2023 07:41:44	0.014039
11-2-2023 07:41:44	0.013717
11-2-2023 07:41:45	0.00818
11-2-2023 07:41:46	0.01069
11-2-2023 07:41:46	0.012393
11-2-2023 07:41:47	0.010305
11-2-2023 07:41:47	0.010431
11-2-2023 07:41:48	0.013137
11-2-2023 07:41:49	0.008438
11-2-2023 07:41:49	0.012557
11-2-2023 07:41:50	0.015325
11-2-2023 07:41:50	0.012072
11-2-2023 07:41:51	0.011782
11-2-2023 07:41:52	0.004414
11-2-2023 07:41:52	0.00895
11-2-2023 07:41:53	0.01455
11-2-2023 07:41:53	0.013358
11-2-2023 07:41:54	0.014682
11-2-2023 07:41:55	0.010658
11-2-2023 07:41:55	0.006376
11-2-2023 07:41:56	0.009661
11-2-2023 07:41:57	0.013907
11-2-2023 07:41:57	0.0132
11-2-2023 07:41:58	0.018542
11-2-2023 07:41:58	0.007631
11-2-2023 07:41:59	0.014809
11-2-2023 07:42:00	0.007663
11-2-2023 07:42:00	0.010563
11-2-2023 07:42:01	0.008016
11-2-2023 07:42:01	0.009788
11-2-2023 07:42:02	0.014487
11-2-2023 07:42:03	0.011012
11-2-2023 07:42:03	0.018674
11-2-2023 07:42:04	0.003059
11-2-2023 07:42:04	0.012172
11-2-2023 07:42:05	0.015842
11-2-2023 07:42:06	0.009693
11-2-2023 07:42:06	0.005796
11-2-2023 07:42:07	0.009081
11-2-2023 07:42:07	0.012298
11-2-2023 07:42:08	0.013749
11-2-2023 07:42:09	0.010337
11-2-2023 07:42:09	0.01059
11-2-2023 07:42:10	0.009946
11-2-2023 07:42:10	0.011302
11-2-2023 07:42:11	0.013944
11-2-2023 07:42:12	0.010848
11-2-2023 07:42:12	0.011365
11-2-2023 07:42:13	0.012973
11-2-2023 07:42:14	0.010917
11-2-2023 07:42:14	0.009625
11-2-2023 07:42:15	0.008369
11-2-2023 07:42:15	0.005058
11-2-2023 07:42:16	0.010753
11-2-2023 07:42:17	0.008628
11-2-2023 07:42:17	0.013875
11-2-2023 07:42:18	0.013844
11-2-2023 07:42:18	0.01069
11-2-2023 07:42:19	0.013812
11-2-2023 07:42:20	0.015484
11-2-2023 07:42:20	0.01156
11-2-2023 07:42:21	0.01272
11-2-2023 07:42:21	0.006503
11-2-2023 07:42:22	0.01088
11-2-2023 07:42:23	0.008274
11-2-2023 07:42:23	0.016612
11-2-2023 07:42:24	0.008981
11-2-2023 07:42:24	0.016164
11-2-2023 07:42:25	0.00876
11-2-2023 07:42:26	0.010885
11-2-2023 07:42:26	0.017029
11-2-2023 07:42:27	0.014809
11-2-2023 07:42:27	0.006181
11-2-2023 07:42:28	0.004414
11-2-2023 07:42:29	0.011238
11-2-2023 07:42:29	0.011687
11-2-2023 07:42:30	0.012878
11-2-2023 07:42:30	0.012298
11-2-2023 07:42:31	0.015584
11-2-2023 07:42:32	0.008338
11-2-2023 07:42:32	0.012942
11-2-2023 07:42:33	0.008855
11-2-2023 07:42:34	0.015584
11-2-2023 07:42:34	0.013459
11-2-2023 07:42:35	0.010948
11-2-2023 07:42:35	0.006829
11-2-2023 07:42:36	0.011106
11-2-2023 07:42:37	0.017899
11-2-2023 07:42:37	0.01059
11-2-2023 07:42:38	0.010526
11-2-2023 07:42:38	0.014292
11-2-2023 07:42:39	0.013232
11-2-2023 07:42:40	0.010885
11-2-2023 07:42:40	0.010948
11-2-2023 07:42:41	0.002837
11-2-2023 07:42:41	0.016064
11-2-2023 07:42:42	0.012425
11-2-2023 07:42:43	0.017351
11-2-2023 07:42:43	0.013358
11-2-2023 07:42:44	0.013717
11-2-2023 07:42:44	0.012815
11-2-2023 07:42:45	0.009498
11-2-2023 07:42:46	0.00953
11-2-2023 07:42:46	0.009693
11-2-2023 07:42:47	0.010273
11-2-2023 07:42:47	0.009883
11-2-2023 07:42:48	0.013522
11-2-2023 07:42:49	0.014229
11-2-2023 07:42:49	0.009561
11-2-2023 07:42:50	0.012652
11-2-2023 07:42:51	0.008659
11-2-2023 07:42:51	0.00953
11-2-2023 07:42:52	0.01011
11-2-2023 07:42:52	0.011075
11-2-2023 07:42:53	0.012652
11-2-2023 07:42:54	0.012557
11-2-2023 07:42:54	0.010268
11-2-2023 07:42:55	0.010205
11-2-2023 07:42:55	0.008918
11-2-2023 07:42:56	0.008243
11-2-2023 07:42:57	0.011655
11-2-2023 07:42:57	0.008406
11-2-2023 07:42:58	0.01571
11-2-2023 07:42:58	0.012203
11-2-2023 07:42:59	0.011782
11-2-2023 07:43:00	0.010305
11-2-2023 07:43:00	0.012072
11-2-2023 07:43:01	0.012815
11-2-2023 07:43:01	0.010526
11-2-2023 07:43:02	0.011397
11-2-2023 07:43:03	0.014519
11-2-2023 07:43:03	0.015874
11-2-2023 07:43:04	0.01011
11-2-2023 07:43:04	0.014455
11-2-2023 07:43:05	0.007953
11-2-2023 07:43:06	0.013749
11-2-2023 07:43:06	0.009725
11-2-2023 07:43:07	0.010658
11-2-2023 07:43:08	0.009498
11-2-2023 07:43:08	0.003576
11-2-2023 07:43:09	0.009498
11-2-2023 07:43:09	0.011592
11-2-2023 07:43:10	0.017256
11-2-2023 07:43:11	0.010721
11-2-2023 07:43:11	0.01648
11-2-2023 07:43:12	0.006698
11-2-2023 07:43:12	0.010721
11-2-2023 07:43:13	0.012973
11-2-2023 07:43:14	0.015194
11-2-2023 07:43:14	0.016902
11-2-2023 07:43:15	0.018157
11-2-2023 07:43:15	0.014777
11-2-2023 07:43:16	0.01117
11-2-2023 07:43:17	0.008306
11-2-2023 07:43:17	0.01465
11-2-2023 07:43:18	0.006571
11-2-2023 07:43:18	0.010526
11-2-2023 07:43:19	0.016676
11-2-2023 07:43:20	0.013295
11-2-2023 07:43:20	0.010526
11-2-2023 07:43:21	0.014197
11-2-2023 07:43:21	0.005474
11-2-2023 07:43:22	0.01214
11-2-2023 07:43:23	0.013042
11-2-2023 07:43:23	0.007858
11-2-2023 07:43:24	0.014487
11-2-2023 07:43:25	0.007568
11-2-2023 07:43:25	0.005796
11-2-2023 07:43:26	0.010627
11-2-2023 07:43:26	0.011397
11-2-2023 07:43:27	0.015357
11-2-2023 07:43:28	0.013938
11-2-2023 07:43:28	0.011623
11-2-2023 07:43:29	0.010848
11-2-2023 07:43:29	0.008438
11-2-2023 07:43:30	0.014487
11-2-2023 07:43:31	0.008565
11-2-2023 07:43:31	0.01378
11-2-2023 07:43:32	0.011238
11-2-2023 07:43:32	0.006534
11-2-2023 07:43:33	0.00847
11-2-2023 07:43:34	0.009983
11-2-2023 07:43:34	0.013232
11-2-2023 07:43:35	0.013263
11-2-2023 07:43:35	0.007953
11-2-2023 07:43:36	0.010558
11-2-2023 07:43:37	0.008016
11-2-2023 07:43:37	0.009435
11-2-2023 07:43:38	0.017129
11-2-2023 07:43:38	0.011623
11-2-2023 07:43:39	0.018674
11-2-2023 07:43:40	0.010558
11-2-2023 07:43:40	0.0132
11-2-2023 07:43:41	0.012493
11-2-2023 07:43:41	0.012462
11-2-2023 07:43:42	0.011302
11-2-2023 07:43:43	0.01156
11-2-2023 07:43:43	0.012203
11-2-2023 07:43:44	0.014229
11-2-2023 07:43:45	0.017577
11-2-2023 07:43:45	0.015774
11-2-2023 07:43:46	0.007505
11-2-2023 07:43:46	0.016422
11-2-2023 07:43:47	0.011333
11-2-2023 07:43:48	0.00953
11-2-2023 07:43:48	0.006054
11-2-2023 07:43:49	0.013074
11-2-2023 07:43:49	0.012847
11-2-2023 07:43:50	0.015294
11-2-2023 07:43:51	0.008501
11-2-2023 07:43:51	0.00847
11-2-2023 07:43:52	0.015616
11-2-2023 07:43:52	0.009725
11-2-2023 07:43:53	0.012267
11-2-2023 07:43:54	0.011623
11-2-2023 07:43:54	0.015521
11-2-2023 07:43:55	0.010236
11-2-2023 07:43:55	0.013169
11-2-2023 07:43:56	0.007278
11-2-2023 07:43:57	0.009693
11-2-2023 07:43:57	0.009466
11-2-2023 07:43:58	0.009725
11-2-2023 07:43:58	0.01407
11-2-2023 07:43:59	0.007468
11-2-2023 07:44:00	0.013137
11-2-2023 07:44:00	0.009883
11-2-2023 07:44:01	0.012362
11-2-2023 07:44:02	0.010046
11-2-2023 07:44:02	0.012815
11-2-2023 07:44:03	0.014197
11-2-2023 07:44:03	0.014682
11-2-2023 07:44:04	0.013459
11-2-2023 07:44:05	0.015774
11-2-2023 07:44:05	0.011207
11-2-2023 07:44:06	0.014197
11-2-2023 07:44:06	0.006924
11-2-2023 07:44:07	0.01185
11-2-2023 07:44:08	0.019381
11-2-2023 07:44:08	0.007694
11-2-2023 07:44:09	0.01156
11-2-2023 07:44:09	0.013617
11-2-2023 07:44:10	0.010627
11-2-2023 07:44:11	0.01513
11-2-2023 07:44:11	0.01542
11-2-2023 07:44:12	0.019318
11-2-2023 07:44:12	0.015647
11-2-2023 07:44:13	0.011333
11-2-2023 07:44:14	0.012752
11-2-2023 07:44:14	0.01204
11-2-2023 07:44:15	0.01204
11-2-2023 07:44:15	0.009693
11-2-2023 07:44:16	0.008791
11-2-2023 07:44:17	0.018031
11-2-2023 07:44:17	0.011012
11-2-2023 07:44:18	0.015257
11-2-2023 07:44:19	0.014297
11-2-2023 07:44:19	0.012393
11-2-2023 07:44:20	0.010273
11-2-2023 07:44:20	0.010236
11-2-2023 07:44:21	0.008728
11-2-2023 07:44:22	0.007309
11-2-2023 07:44:22	0.013654
11-2-2023 07:44:23	0.012784
11-2-2023 07:44:23	0.008918
11-2-2023 07:44:24	0.011365
11-2-2023 07:44:25	0.013232
11-2-2023 07:44:25	0.015067
11-2-2023 07:44:26	0.013975
11-2-2023 07:44:26	0.018353
11-2-2023 07:44:27	0.007631
11-2-2023 07:44:28	0.015325
11-2-2023 07:44:28	0.008981
11-2-2023 07:44:29	0.006729
11-2-2023 07:44:29	0.015584
11-2-2023 07:44:30	0.008369
11-2-2023 07:44:31	0.01513
11-2-2023 07:44:31	0.011302
11-2-2023 07:44:32	0.01291
11-2-2023 07:44:32	0.019154
11-2-2023 07:44:33	0.007858
11-2-2023 07:44:34	0.015584
11-2-2023 07:44:34	0.017546
11-2-2023 07:44:35	0.01272
11-2-2023 07:44:35	0.005664
11-2-2023 07:44:36	0.013042
11-2-2023 07:44:37	0.011043
11-2-2023 07:44:37	0.0132
11-2-2023 07:44:38	0.00953
11-2-2023 07:44:39	0.011977
11-2-2023 07:44:39	0.01185
11-2-2023 07:44:40	0.00982
11-2-2023 07:44:40	0.012298
11-2-2023 07:44:41	0.00924
11-2-2023 07:44:42	0.010653
11-2-2023 07:44:42	0.009208
11-2-2023 07:44:43	0.014392
11-2-2023 07:44:43	0.017419
11-2-2023 07:44:44	0.009725
11-2-2023 07:44:45	0.008306
11-2-2023 07:44:45	0.007019
11-2-2023 07:44:46	0.007246
11-2-2023 07:44:46	0.013844
11-2-2023 07:44:47	0.007468
11-2-2023 07:44:48	0.014007
11-2-2023 07:44:48	0.009983
11-2-2023 07:44:49	0.013105
11-2-2023 07:44:49	0.010753
11-2-2023 07:44:50	0.015937
11-2-2023 07:44:51	0.015616
11-2-2023 07:44:51	0.01648
11-2-2023 07:44:52	0.008981
11-2-2023 07:44:52	0.009851
11-2-2023 07:44:53	0.010658
11-2-2023 07:44:54	0.016127
11-2-2023 07:44:54	0.011882
11-2-2023 07:44:55	0.011397
11-2-2023 07:44:56	0.009915
11-2-2023 07:44:56	0.016676
11-2-2023 07:44:57	0.00876
11-2-2023 07:44:57	0.011106
11-2-2023 07:44:58	0.015679
11-2-2023 07:44:59	0.006376
11-2-2023 07:44:59	0.015035
11-2-2023 07:45:00	0.01233
11-2-2023 07:45:00	0.016454
11-2-2023 07:45:01	0.014777
11-2-2023 07:45:02	0.01146
11-2-2023 07:45:02	0.015969
11-2-2023 07:45:03	0.016676
11-2-2023 07:45:03	0.015162
11-2-2023 07:45:04	0.007146
11-2-2023 07:45:05	0.015774
11-2-2023 07:45:05	0.013617
11-2-2023 07:45:06	0.014039
11-2-2023 07:45:06	0.013263
11-2-2023 07:45:07	0.012072
11-2-2023 07:45:08	0.009308
11-2-2023 07:45:08	0.016934
11-2-2023 07:45:09	0.01494
11-2-2023 07:45:09	0.01484
11-2-2023 07:45:10	0.010848
11-2-2023 07:45:11	0.020056
11-2-2023 07:45:11	0.012652
11-2-2023 07:45:12	0.01349
11-2-2023 07:45:13	0.014007
11-2-2023 07:45:13	0.013875
11-2-2023 07:45:14	0.012425
11-2-2023 07:45:14	0.016196
11-2-2023 07:45:15	0.01175
11-2-2023 07:45:16	0.011491
11-2-2023 07:45:16	0.017672
11-2-2023 07:45:17	0.008433
11-2-2023 07:45:17	0.006086
11-2-2023 07:45:18	0.012008
11-2-2023 07:45:19	0.006086
11-2-2023 07:45:19	0.005569
11-2-2023 07:45:20	0.005316
11-2-2023 07:45:20	0.011718
11-2-2023 07:45:21	0.009498
11-2-2023 07:45:22	0.01059
11-2-2023 07:45:22	0.014619
11-2-2023 07:45:23	0.009625
11-2-2023 07:45:23	0.014134
11-2-2023 07:45:24	0.013812
11-2-2023 07:45:25	0.010816
11-2-2023 07:45:25	0.007694
11-2-2023 07:45:26	0.019091
11-2-2023 07:45:26	0.019766
11-2-2023 07:45:27	0.015035
11-2-2023 07:45:28	0.00934
11-2-2023 07:45:28	0.014455
11-2-2023 07:45:29	0.01243
11-2-2023 07:45:29	0.010273
11-2-2023 07:45:30	0.013553
11-2-2023 07:45:31	0.014972
11-2-2023 07:45:31	0.010526
11-2-2023 07:45:32	0.012462
11-2-2023 07:45:33	0.015294
11-2-2023 07:45:33	0.011592
11-2-2023 07:45:34	0.009466
11-2-2023 07:45:34	0.009303
11-2-2023 07:45:35	0.010236
11-2-2023 07:45:36	0.013459
11-2-2023 07:45:36	0.012784
11-2-2023 07:45:37	0.008691
11-2-2023 07:45:37	0.015937
11-2-2023 07:45:38	0.011718
11-2-2023 07:45:39	0.015874
11-2-2023 07:45:39	0.013907
11-2-2023 07:45:40	0.012878
11-2-2023 07:45:40	0.005342
11-2-2023 07:45:41	0.013522
11-2-2023 07:45:42	0.008659
11-2-2023 07:45:42	0.01465
11-2-2023 07:45:43	0.010236
11-2-2023 07:45:43	0.00934
11-2-2023 07:45:44	0.007568
11-2-2023 07:45:45	0.01513
11-2-2023 07:45:45	0.009978
11-2-2023 07:45:46	0.018927
11-2-2023 07:45:46	0.013295
11-2-2023 07:45:47	0.00847
11-2-2023 07:45:48	0.008533
11-2-2023 07:45:48	0.014487
11-2-2023 07:45:49	0.012847
11-2-2023 07:45:50	0.015552
11-2-2023 07:45:50	0.015194
11-2-2023 07:45:51	0.011075
11-2-2023 07:45:51	0.013749
11-2-2023 07:45:52	0.015489
11-2-2023 07:45:53	0.009625
11-2-2023 07:45:53	0.013585
11-2-2023 07:45:54	0.014229
11-2-2023 07:45:54	0.006571
11-2-2023 07:45:55	0.012108
11-2-2023 07:45:56	0.013395
11-2-2023 07:45:56	0.010558
11-2-2023 07:45:57	0.014904
11-2-2023 07:45:57	0.012172
11-2-2023 07:45:58	0.013812
11-2-2023 07:45:59	0.018353
11-2-2023 07:45:59	0.017451
11-2-2023 07:46:00	0.014487
11-2-2023 07:46:00	0.014134
11-2-2023 07:46:01	0.004024
11-2-2023 07:46:02	0.015357
11-2-2023 07:46:02	0.008369
11-2-2023 07:46:03	0.00895
11-2-2023 07:46:03	0.013137
11-2-2023 07:46:04	0.01571
11-2-2023 07:46:05	0.014904
11-2-2023 07:46:05	0.011397
11-2-2023 07:46:06	0.015004
11-2-2023 07:46:07	0.015004
11-2-2023 07:46:07	0.009851
11-2-2023 07:46:08	0.020604
11-2-2023 07:46:08	0.01494
11-2-2023 07:46:09	0.013717
11-2-2023 07:46:10	0.007795
11-2-2023 07:46:10	0.013938
11-2-2023 07:46:11	0.017514
11-2-2023 07:46:11	0.007795
11-2-2023 07:46:12	0.008533
11-2-2023 07:46:13	0.009498
11-2-2023 07:46:13	0.009625
11-2-2023 07:46:14	0.017482
11-2-2023 07:46:14	0.010785
11-2-2023 07:46:15	0.004994
11-2-2023 07:46:16	0.010236
11-2-2023 07:46:16	0.020831
11-2-2023 07:46:17	0.009851
11-2-2023 07:46:17	0.005796
11-2-2023 07:46:18	0.01127
11-2-2023 07:46:19	0.009176
11-2-2023 07:46:19	0.012135
11-2-2023 07:46:20	0.006956
11-2-2023 07:46:20	0.01233
11-2-2023 07:46:21	0.005247
11-2-2023 07:46:22	0.009946
11-2-2023 07:46:22	0.016259
11-2-2023 07:46:23	0.016032
11-2-2023 07:46:23	0.017546
11-2-2023 07:46:24	0.013522
11-2-2023 07:46:25	0.015969
11-2-2023 07:46:25	0.009788
11-2-2023 07:46:26	0.011913
11-2-2023 07:46:27	0.014904
11-2-2023 07:46:27	0.01146
11-2-2023 07:46:28	0.012973
11-2-2023 07:46:28	0.011428
11-2-2023 07:46:29	0.013105
11-2-2023 07:46:30	0.01233
11-2-2023 07:46:30	0.016739
11-2-2023 07:46:31	0.013938
11-2-2023 07:46:31	0.009403
11-2-2023 07:46:32	0.010526
11-2-2023 07:46:33	0.011813
11-2-2023 07:46:33	0.017514
11-2-2023 07:46:34	0.012557
11-2-2023 07:46:34	0.013332
11-2-2023 07:46:35	0.01272
11-2-2023 07:46:36	0.011428
11-2-2023 07:46:36	0.017962
11-2-2023 07:46:37	0.01127
11-2-2023 07:46:37	0.011945
11-2-2023 07:46:38	0.010337
11-2-2023 07:46:39	0.013427
11-2-2023 07:46:39	0.009403
11-2-2023 07:46:40	0.013617
11-2-2023 07:46:40	0.009081
11-2-2023 07:46:41	0.011787
11-2-2023 07:46:42	0.020636
11-2-2023 07:46:42	0.010563
11-2-2023 07:46:43	0.012973
11-2-2023 07:46:44	0.010658
11-2-2023 07:46:44	0.015325
11-2-2023 07:46:45	0.012525
11-2-2023 07:46:45	0.008369
11-2-2023 07:46:46	0.014424
11-2-2023 07:46:47	0.007795
11-2-2023 07:46:47	0.013685
11-2-2023 07:46:48	0.014582
11-2-2023 07:46:48	0.010305
11-2-2023 07:46:49	0.017741
11-2-2023 07:46:50	0.008243
11-2-2023 07:46:50	0.016064
11-2-2023 07:46:51	0.006761
11-2-2023 07:46:51	0.008274
11-2-2023 07:46:52	0.015004
11-2-2023 07:46:53	0.016127
11-2-2023 07:46:53	0.018801
11-2-2023 07:46:54	0.010943
11-2-2023 07:46:54	0.009145
11-2-2023 07:46:55	0.012557
11-2-2023 07:46:56	0.008406
11-2-2023 07:46:56	0.016707
11-2-2023 07:46:57	0.00847
11-2-2023 07:46:57	0.010917
11-2-2023 07:46:58	0.009371
11-2-2023 07:46:59	0.013749
11-2-2023 07:46:59	0.008085
11-2-2023 07:47:00	0.017741
11-2-2023 07:47:00	0.011365
11-2-2023 07:47:01	0.012815
11-2-2023 07:47:02	0.017319
11-2-2023 07:47:02	0.013938
11-2-2023 07:47:03	0.010785
11-2-2023 07:47:04	0.008791
11-2-2023 07:47:04	0.011302
11-2-2023 07:47:05	0.014872
11-2-2023 07:47:05	0.014872
11-2-2023 07:47:06	0.013232
11-2-2023 07:47:07	0.010917
11-2-2023 07:47:07	0.01397
11-2-2023 07:47:08	0.012557
11-2-2023 07:47:08	0.005348
11-2-2023 07:47:09	0.009466
11-2-2023 07:47:10	0.014134
11-2-2023 07:47:10	0.010658
11-2-2023 07:47:11	0.015969
11-2-2023 07:47:11	0.013137
11-2-2023 07:47:12	0.01146
11-2-2023 07:47:13	0.0104
11-2-2023 07:47:13	0.014197
11-2-2023 07:47:14	0.009435
11-2-2023 07:47:14	0.012203
11-2-2023 07:47:15	0.010848
11-2-2023 07:47:16	0.008691
11-2-2023 07:47:16	0.01349
11-2-2023 07:47:17	0.015805
11-2-2023 07:47:17	0.006503
11-2-2023 07:47:18	0.008691
11-2-2023 07:47:19	0.012715
11-2-2023 07:47:19	0.00789
11-2-2023 07:47:20	0.008659
11-2-2023 07:47:21	0.009756
11-2-2023 07:47:21	0.017514
11-2-2023 07:47:22	0.01243
11-2-2023 07:47:22	0.015067
11-2-2023 07:47:23	0.010526
11-2-2023 07:47:24	0.016001
11-2-2023 07:47:24	0.015067
11-2-2023 07:47:25	0.012942
11-2-2023 07:47:25	0.009851
11-2-2023 07:47:26	0.010046
11-2-2023 07:47:27	0.013459
11-2-2023 07:47:27	0.011106
11-2-2023 07:47:28	0.010205
11-2-2023 07:47:28	0.011075
11-2-2023 07:47:29	0.010368
11-2-2023 07:47:30	0.01146
11-2-2023 07:47:30	0.013875
11-2-2023 07:47:31	0.011655
11-2-2023 07:47:31	0.014455
11-2-2023 07:47:32	0.007795
11-2-2023 07:47:33	0.011106
11-2-2023 07:47:33	0.013074
11-2-2023 07:47:34	0.012878
11-2-2023 07:47:34	0.016997
11-2-2023 07:47:35	0.01098
11-2-2023 07:47:36	0.010046
11-2-2023 07:47:36	0.010273
11-2-2023 07:47:37	0.011813
11-2-2023 07:47:38	0.015225
11-2-2023 07:47:38	0.013074
11-2-2023 07:47:39	0.010721
11-2-2023 07:47:39	0.01146
11-2-2023 07:47:40	0.010337
11-2-2023 07:47:41	0.013875
11-2-2023 07:47:41	0.014487
11-2-2023 07:47:42	0.009625
11-2-2023 07:47:42	0.004056
11-2-2023 07:47:43	0.012108
11-2-2023 07:47:44	0.013074
11-2-2023 07:47:44	0.013263
11-2-2023 07:47:45	0.012172
11-2-2023 07:47:45	0.014392
11-2-2023 07:47:46	0.012135
11-2-2023 07:47:47	0.014392
11-2-2023 07:47:47	0.013812
11-2-2023 07:47:48	0.005506
11-2-2023 07:47:48	0.01513
11-2-2023 07:47:49	0.010463
11-2-2023 07:47:50	0.010558
11-2-2023 07:47:50	0.011075
11-2-2023 07:47:51	0.00953
11-2-2023 07:47:51	0.017061
11-2-2023 07:47:52	0.012752
11-2-2023 07:47:53	0.019028
11-2-2023 07:47:53	0.011428
11-2-2023 07:47:54	0.008981
11-2-2023 07:47:55	0.01243
11-2-2023 07:47:55	0.012072
11-2-2023 07:47:56	0.007468
11-2-2023 07:47:56	0.01098
11-2-2023 07:47:57	0.013907
11-2-2023 07:47:58	0.01484
11-2-2023 07:47:58	0.014872
11-2-2023 07:47:59	0.012683
11-2-2023 07:47:59	0.00847
11-2-2023 07:48:00	0.011238
11-2-2023 07:48:01	0.008823
11-2-2023 07:48:01	0.008565
11-2-2023 07:48:02	0.009113
11-2-2023 07:48:02	0.015842
11-2-2023 07:48:03	0.011945
11-2-2023 07:48:04	0.0132
11-2-2023 07:48:04	0.014487
11-2-2023 07:48:05	0.014102
11-2-2023 07:48:05	0.008338
11-2-2023 07:48:06	0.014102
11-2-2023 07:48:07	0.017672
11-2-2023 07:48:07	0.015616
11-2-2023 07:48:08	0.009208
11-2-2023 07:48:08	0.014619
11-2-2023 07:48:09	0.017772
11-2-2023 07:48:10	0.017161
11-2-2023 07:48:10	0.012203
11-2-2023 07:48:11	0.010495
11-2-2023 07:48:11	0.011138
11-2-2023 07:48:12	0.010911
11-2-2023 07:48:13	0.013169
11-2-2023 07:48:13	0.01011
11-2-2023 07:48:14	0.008855
11-2-2023 07:48:15	0.015389
11-2-2023 07:48:15	0.006698
11-2-2023 07:48:16	0.012008
11-2-2023 07:48:16	0.011075
11-2-2023 07:48:17	0.014455
11-2-2023 07:48:18	0.015774
11-2-2023 07:48:18	0.013717
11-2-2023 07:48:19	0.013717
11-2-2023 07:48:19	0.013364
11-2-2023 07:48:20	0.011592
11-2-2023 07:48:21	0.014455
11-2-2023 07:48:21	0.015547
11-2-2023 07:48:22	0.014777
11-2-2023 07:48:22	0.014614
11-2-2023 07:48:23	0.017287
11-2-2023 07:48:24	0.010816
11-2-2023 07:48:24	0.009466
11-2-2023 07:48:25	0.015452
11-2-2023 07:48:25	0.016486
11-2-2023 07:48:26	0.016064
11-2-2023 07:48:27	0.011238
11-2-2023 07:48:27	0.012393
11-2-2023 07:48:28	0.013332
11-2-2023 07:48:28	0.011397
11-2-2023 07:48:29	0.012008
11-2-2023 07:48:30	0.010078
11-2-2023 07:48:30	0.01204
11-2-2023 07:48:31	0.01233
11-2-2023 07:48:32	0.011977
11-2-2023 07:48:32	0.007373
11-2-2023 07:48:33	0.00847
11-2-2023 07:48:33	0.015742
11-2-2023 07:48:34	0.01262
11-2-2023 07:48:35	0.011687
11-2-2023 07:48:35	0.011528
11-2-2023 07:48:36	0.015906
11-2-2023 07:48:36	0.014229
11-2-2023 07:48:37	0.011491
11-2-2023 07:48:38	0.013749
11-2-2023 07:48:38	0.016676
11-2-2023 07:48:39	0.010627
11-2-2023 07:48:39	0.014904
11-2-2023 07:48:40	0.011592
11-2-2023 07:48:41	0.013812
11-2-2023 07:48:41	0.015035
11-2-2023 07:48:42	0.019608
11-2-2023 07:48:42	0.015294
11-2-2023 07:48:43	0.015647
11-2-2023 07:48:44	0.01494
11-2-2023 07:48:44	0.013938
11-2-2023 07:48:45	0.015294
11-2-2023 07:48:45	0.016517
11-2-2023 07:48:46	0.011397
11-2-2023 07:48:47	0.013685
11-2-2023 07:48:47	0.009851
11-2-2023 07:48:48	0.012715
11-2-2023 07:48:49	0.01349
11-2-2023 07:48:49	0.01214
11-2-2023 07:48:50	0.01513
11-2-2023 07:48:50	0.014682
11-2-2023 07:48:51	0.013812
11-2-2023 07:48:52	0.007984
11-2-2023 07:48:52	0.016385
11-2-2023 07:48:53	0.009983
11-2-2023 07:48:53	0.011238
11-2-2023 07:48:54	0.012715
11-2-2023 07:48:55	0.018896
11-2-2023 07:48:55	0.012815
11-2-2023 07:48:56	0.010917
11-2-2023 07:48:56	0.013137
11-2-2023 07:48:57	0.011075
11-2-2023 07:48:58	0.014745
11-2-2023 07:48:58	0.013295
11-2-2023 07:48:59	0.013169
11-2-2023 07:48:59	0.01088
11-2-2023 07:49:00	0.015162
11-2-2023 07:49:01	0.019318
11-2-2023 07:49:01	0.013169
11-2-2023 07:49:02	0.011977
11-2-2023 07:49:02	0.016549
11-2-2023 07:49:03	0.012973
11-2-2023 07:49:04	0.0132
11-2-2023 07:49:04	0.015035
11-2-2023 07:49:05	0.010627
11-2-2023 07:49:05	0.01098
11-2-2023 07:49:06	0.005537
11-2-2023 07:49:07	0.012878
11-2-2023 07:49:07	0.020794
11-2-2023 07:49:08	0.008016
11-2-2023 07:49:09	0.012462
11-2-2023 07:49:09	0.011106
11-2-2023 07:49:10	0.013042
11-2-2023 07:49:10	0.015452
11-2-2023 07:49:11	0.014102
11-2-2023 07:49:12	0.011075
11-2-2023 07:49:12	0.013332
11-2-2023 07:49:13	0.016196
11-2-2023 07:49:13	0.012493
11-2-2023 07:49:14	0.009756
11-2-2023 07:49:15	0.014197
11-2-2023 07:49:15	0.015679
11-2-2023 07:49:16	0.013364
11-2-2023 07:49:16	0.00818
11-2-2023 07:49:17	0.010753
11-2-2023 07:49:18	0.014329
11-2-2023 07:49:18	0.011428
11-2-2023 07:49:19	0.013074
11-2-2023 07:49:19	0.008016
11-2-2023 07:49:20	0.00847
11-2-2023 07:49:21	0.006181
11-2-2023 07:49:21	0.015194
11-2-2023 07:49:22	0.012652
11-2-2023 07:49:22	0.011428
11-2-2023 07:49:23	0.010273
11-2-2023 07:49:24	0.013332
11-2-2023 07:49:24	0.018321
11-2-2023 07:49:25	0.01436
11-2-2023 07:49:26	0.010917
11-2-2023 07:49:26	0.012008
11-2-2023 07:49:27	0.017962
11-2-2023 07:49:27	0.009403
11-2-2023 07:49:28	0.018833
11-2-2023 07:49:29	0.017161
11-2-2023 07:49:29	0.014872
11-2-2023 07:49:30	0.010141
11-2-2023 07:49:30	0.013169
11-2-2023 07:49:31	0.01011
11-2-2023 07:49:32	0.009593
11-2-2023 07:49:32	0.009756
11-2-2023 07:49:33	0.011655
11-2-2023 07:49:33	0.015774
11-2-2023 07:49:34	0.011497
11-2-2023 07:49:35	0.01484
11-2-2023 07:49:35	0.013585
11-2-2023 07:49:36	0.015294
11-2-2023 07:49:36	0.017161
11-2-2023 07:49:37	0.012172
11-2-2023 07:49:38	0.021664
11-2-2023 07:49:38	0.010046
11-2-2023 07:49:39	0.016707
11-2-2023 07:49:39	0.016902
11-2-2023 07:49:40	0.023178
11-2-2023 07:49:41	0.008016
11-2-2023 07:49:41	0.018643
11-2-2023 07:49:42	0.018126
11-2-2023 07:49:42	0.013812
11-2-2023 07:49:43	0.013717
11-2-2023 07:49:44	0.010463
11-2-2023 07:49:44	0.01436
11-2-2023 07:49:45	0.017061
11-2-2023 07:49:46	0.007309
11-2-2023 07:49:46	0.011175
11-2-2023 07:49:47	0.017514
11-2-2023 07:49:47	0.008823
11-2-2023 07:49:48	0.015679
11-2-2023 07:49:49	0.015162
11-2-2023 07:49:49	0.007309
11-2-2023 07:49:50	0.007921
11-2-2023 07:49:50	0.017351
11-2-2023 07:49:51	0.01426
11-2-2023 07:49:52	0.021343
11-2-2023 07:49:52	0.016871
11-2-2023 07:49:53	0.014777
11-2-2023 07:49:53	0.012942
11-2-2023 07:49:54	0.016032
11-2-2023 07:49:55	0.013232
11-2-2023 07:49:55	0.015552
11-2-2023 07:49:56	0.01098
11-2-2023 07:49:56	0.019249
11-2-2023 07:49:57	0.010236
11-2-2023 07:49:58	0.016934
11-2-2023 07:49:58	0.01146
11-2-2023 07:49:59	0.014197
11-2-2023 07:49:59	0.01513
11-2-2023 07:50:00	0.012462
11-2-2023 07:50:01	0.020763
11-2-2023 07:50:01	0.013137
11-2-2023 07:50:02	0.010558
11-2-2023 07:50:03	0.015162
11-2-2023 07:50:03	0.01436
11-2-2023 07:50:04	0.013427
11-2-2023 07:50:04	0.014165
11-2-2023 07:50:05	0.012267
11-2-2023 07:50:06	0.009756
11-2-2023 07:50:06	0.013263
11-2-2023 07:50:07	0.014229
11-2-2023 07:50:07	0.016997
11-2-2023 07:50:08	0.008211
11-2-2023 07:50:09	0.012462
11-2-2023 07:50:09	0.021891
11-2-2023 07:50:10	0.016354
11-2-2023 07:50:10	0.016839
11-2-2023 07:50:11	0.012557
11-2-2023 07:50:12	0.008433
11-2-2023 07:50:12	0.014935
11-2-2023 07:50:13	0.015099
11-2-2023 07:50:13	0.015584
11-2-2023 07:50:14	0.008659
11-2-2023 07:50:15	0.015389
11-2-2023 07:50:15	0.014392
11-2-2023 07:50:16	0.011813
11-2-2023 07:50:16	0.014745
11-2-2023 07:50:17	0.007505
11-2-2023 07:50:18	0.016676
11-2-2023 07:50:18	0.019508
11-2-2023 07:50:19	0.017287
11-2-2023 07:50:20	0.018448
11-2-2023 07:50:20	0.016127
11-2-2023 07:50:21	0.016095
11-2-2023 07:50:21	0.010526
11-2-2023 07:50:22	0.01175
11-2-2023 07:50:23	0.01397
11-2-2023 07:50:23	0.010463
11-2-2023 07:50:24	0.008596
11-2-2023 07:50:24	0.019091
11-2-2023 07:50:25	0.008823
11-2-2023 07:50:26	0.018801
11-2-2023 07:50:26	0.012815
11-2-2023 07:50:27	0.016966
11-2-2023 07:50:27	0.015294
11-2-2023 07:50:28	0.015452
11-2-2023 07:50:29	0.019123
11-2-2023 07:50:29	0.020088
11-2-2023 07:50:30	0.010431
11-2-2023 07:50:30	0.018738
11-2-2023 07:50:31	0.016291
11-2-2023 07:50:32	0.006988
11-2-2023 07:50:32	0.014165
11-2-2023 07:50:33	0.014809
11-2-2023 07:50:33	0.006534
11-2-2023 07:50:34	0.009946
11-2-2023 07:50:35	0.006471
11-2-2023 07:50:35	0.011207
11-2-2023 07:50:36	0.011365
11-2-2023 07:50:36	0.015547
11-2-2023 07:50:37	0.017546
11-2-2023 07:50:38	0.014972
11-2-2023 07:50:38	0.014197
11-2-2023 07:50:39	0.012135
11-2-2023 07:50:40	0.012103
11-2-2023 07:50:40	0.014424
11-2-2023 07:50:41	0.017061
11-2-2023 07:50:41	0.011687
11-2-2023 07:50:42	0.010816
11-2-2023 07:50:43	0.013395
11-2-2023 07:50:43	0.020826
11-2-2023 07:50:44	0.009145
11-2-2023 07:50:44	0.01156
11-2-2023 07:50:45	0.01117
11-2-2023 07:50:46	0.011718
11-2-2023 07:50:46	0.011655
11-2-2023 07:50:47	0.012878
11-2-2023 07:50:47	0.013875
11-2-2023 07:50:48	0.012878
11-2-2023 07:50:49	0.016839
11-2-2023 07:50:49	0.011302
11-2-2023 07:50:50	0.008406
11-2-2023 07:50:50	0.016486
11-2-2023 07:50:51	0.016227
11-2-2023 07:50:52	0.011238
11-2-2023 07:50:52	0.013875
11-2-2023 07:50:53	0.017387
11-2-2023 07:50:53	0.01243
11-2-2023 07:50:54	0.019059
11-2-2023 07:50:55	0.015194
11-2-2023 07:50:55	0.016322
11-2-2023 07:50:56	0.021311
11-2-2023 07:50:57	0.010173
11-2-2023 07:50:57	0.010368
11-2-2023 07:50:58	0.013332
11-2-2023 07:50:58	0.012683
11-2-2023 07:50:59	0.009044
11-2-2023 07:51:00	0.015004
11-2-2023 07:51:00	0.007019
11-2-2023 07:51:01	0.016739
11-2-2023 07:51:01	0.01156
11-2-2023 07:51:02	0.011138
11-2-2023 07:51:03	0.013522
11-2-2023 07:51:03	0.016966
11-2-2023 07:51:04	0.014102
11-2-2023 07:51:04	0.014039
11-2-2023 07:51:05	0.019154
11-2-2023 07:51:06	0.009208
11-2-2023 07:51:06	0.01349
11-2-2023 07:51:07	0.015937
11-2-2023 07:51:07	0.017351
11-2-2023 07:51:08	0.009466
11-2-2023 07:51:09	0.016707
11-2-2023 07:51:09	0.013875
11-2-2023 07:51:10	0.011523
11-2-2023 07:51:10	0.014519
11-2-2023 07:51:11	0.011207
11-2-2023 07:51:12	0.012425
11-2-2023 07:51:12	0.015742
[truncated: 63,002 more rows]
